# Supplementary material for: TNFAIP3 alleviates cerebral ischemia-reperfusion injury by inhibiting M1 microglia polarization via deubiquitination of RACK1
Source: PLoS One. 2025 Nov 26;20(11):e0337601. doi: 10.1371/journal.pone.0337601 (PMC12654896; doi:10.1371/journal.pone.0337601)
Supplement: S2 File — (XLSX) [file pone.0337601.s002.xlsx]

## Sheet: Figure 1
A	Sham	MCAO/R-3	MCAO/R-6	MCAO/R-12	MCAO/R-24	MCAO/R-48
	1	1.49485	2.34567	1.94531	0.986233	1.10957
	1.02101	1.44393	2.90794	1.84038	1.09429	1.11729
	0.97942	1.49485	2.51403	2.05623	1.18099	1.24833
B	Sham	MCAO/R-3	MCAO/R-6	MCAO/R-12	MCAO/R-24	MCAO/R-48
	1.36194	1.87741	3.52352	2.63279	1.15472	1.06894
	0.794078	1.50372	3.2108	2.29712	0.874222	0.622985
	0.843979	1.87524	3.04077	2.2939	0.900071	0.598931
C	Sham	MCAO/R-3	MCAO/R-6	MCAO/R-12	MCAO/R-24	MCAO/R-48
	0.900936	0.682207	2.22734	3.46978	3.61796	2.37214
	0.934566	1.07981	2.24437	2.97479	3.18821	2.49482
	1.1645	1.20967	1.8614	3.00613	2.55505	1.65943
D	Sham	MCAO/R-3	MCAO/R-6	MCAO/R-12	MCAO/R-24	MCAO/R-48
	0.618336	1.00145	3.74532	3.62905	2.12754	3.61779
	1.10519	1.33238	3.62702	3.42602	2.43469	3.78783
	1.27647	0.854625	3.61473	4.21318	2.46637	4.03929

## Sheet: Figure 2
C	Sham	MCAO/R-3	MCAO/R-6	MCAO/R-12	MCAO/R-24	MCAO/R-48
	1.07598	1.00882	0.186285	0.598838	1.55581	1.44047
	1.07669	1.0269	0.199049	0.534894	1.51119	1.51876
	0.847327	0.880389	0.174137	0.602779	1.41391	1.2287
D	OGD/R+shRNA-TNFAIP3 NC	OGD/R+shRNA-TNFAIP3	MG-132+OGD/R+shRNA-NC	MG-132+OGD/R+shRNA-TNFAIP3
	1.0381	0.448445	1.40489	1.5649
	1.10843	0.652722	1.53303	1.25541
	0.853468	0.252638	1.78276	1.82547

## Sheet: Figure 3
A	Control	OGD/R	OGD/R+shRNA-NC-AAV	OGD/R+shRNA-TNFAIP3-AAV	OGD/R+shRNA-TNFAIP3+shRNA-Anxa2	OGD/R+shRNA-TNFAIP3+shRNA-Anxa2
	0.991372	1.72084	1.87305	2.75351	2.63189	3.45045
	0.777235	1.42028	1.65704	2.17121	2.46394	3.41643
	1.23139	1.97481	1.80166	2.52958	2.93187	3.89764
B	Control	OGD/R	OGD/R+shRNA-NC-AAV	OGD/R+shRNA-TNFAIP3-AAV	OGD/R+shRNA-TNFAIP3+shRNA-Anxa2	OGD/R+shRNA-TNFAIP3+shRNA-Anxa2
	0.991372	1.72084	1.87305	2.75351	2.63189	3.45045
	0.777235	1.42028	1.65704	2.17121	2.46394	3.41643
	1.23139	1.97481	1.80166	2.52958	2.93187	3.89764
C	Control	OGD/R	OGD/R+shRNA-NC-AAV	OGD/R+shRNA-TNFAIP3-AAV	OGD/R+shRNA-TNFAIP3+shRNA-Anxa2	OGD/R+shRNA-TNFAIP3+shRNA-Anxa2
	0.99773	0.707893	0.702575	0.382778	0.37433	0.181898
	0.870237	0.717588	0.678574	0.343525	0.343486	0.175985
	1.13203	0.751665	0.77945	0.376265	0.347027	0.148932
D	Control	OGD/R	OGD/R+shRNA-NC-AAV	OGD/R+shRNA-TNFAIP3-AAV	OGD/R+shRNA-TNFAIP3+shRNA-Anxa2	OGD/R+shRNA-TNFAIP3+shRNA-Anxa2
	1.05385	0.810879	0.606597	0.296494	0.332869	0.102001
	0.94685	0.600827	0.56357	0.159623	0.216293	0.0887282
	0.999303	0.811948	0.596333	0.271463	0.265688	0.168307
F	Control	OGD/R	OGD/R+shRNA-NC-AAV	OGD/R+shRNA-TNFAIP3-AAV	OGD/R+shRNA-TNFAIP3+shRNA-Anxa2	OGD/R+shRNA-TNFAIP3+shRNA-Anxa2
	26.69	44.2	48.28	57.57	44.38	67.22
	32.57	47.21	44.23	57.87	41.5	63.6
	30.38	41.52	46.2	63.8	46.92	54.18
H	Control	OGD/R	OGD/R+shRNA-NC-AAV	OGD/R+shRNA-TNFAIP3-AAV	OGD/R+shRNA-TNFAIP3+shRNA-Anxa2	OGD/R+shRNA-TNFAIP3+shRNA-Anxa2
	22.15	15.14	11.29	5.88	8.1	5.89
	19.25	12.76	14.25	5.76	7.34	5.99
	20.76	13.05	13.07	7.28	7.49	5.18

## Sheet: Figure 4
B	Control	OGD/R	OGD/R+shRNA-NC-AAV	OGD/R+shRNA-TNFAIP3-AAV	OGD/R+shRNA-TNFAIP3+shRNA-Anxa2	OGD/R+shRNA-TNFAIP3+shRNA-Anxa2
	0.833	1.627	0.825	2.706	3.109	3.27
	1.028	1.569	1.267	2.334	3.142	3.396
	0.794	1.106	1.173	2.48	3.213	3.343
	0.956	1.675	1.284	2.548	2.762	3.244
	0.511	1.48	1.147	2.36	3.628	3.354
	0.738	1.435	1.566	2.602	2.844	4.355
	0.844	0.917	2.395	3.511	3.091	4.058
	0.817	1.19	2.026	2.115	3.245	4.525
	0.689	1.325	1.924	2.576	3.153	4.142
	1.02	1.171	1.719	2.582	3.129	4.446
	0.802	1.061	1.877	2.588	2.907	3.538
	0.747	1.065	1.875	2.381	3.105	4.151
	0.987	1.026	1.749	2.783	3.222	3.567
D	Control	OGD/R	OGD/R+shRNA-NC-AAV	OGD/R+shRNA-TNFAIP3-AAV	OGD/R+shRNA-TNFAIP3+shRNA-Anxa2	OGD/R+shRNA-TNFAIP3+shRNA-Anxa2
	1.717	1.03	1.126	1.046	0.971	0.681
	1.693	1.501	1.207	0.908	1.06	0.722
	1.633	1.412	1.291	1.061	1.086	0.768
	1.586	1.275	1.54	0.759	0.926	0.75
	1.774	1.053	1.27	0.86	1.013	0.958
	1.854	1.113	1.245	1.056	0.913	0.826
	1.768	1.032	1.372	1.167	0.758	0.82
	2.299	1.266	1.625	0.965	0.932	0.943
	2.282	1.459	1.385	1.045	1.186	0.735
	2.355	1.187	1.327	1.188	0.996	0.739

## Sheet: Figure 5
A	OGD/R+shRNA-NC-AAV	OGD/R+shRNA-TNFAIP3-AAV	OGD/R+shRNA-TNFAIP3+OE-Anxa2	OGD/R+shRNA-TNFAIP3+OE-Anxa2
	0.863883	1.29455	1.53406	1.11885
	1.14286	1.43755	1.70725	0.936168
	0.993261	1.41222	1.3357	0.899918
B	OGD/R+shRNA-NC-AAV	OGD/R+shRNA-TNFAIP3-AAV	OGD/R+shRNA-TNFAIP3+OE-Anxa2	OGD/R+shRNA-TNFAIP3+OE-Anxa2
	1.13939	1.66132	1.66644	1.05091
	0.984366	1.50139	1.58944	0.905705
	0.876243	1.48836	1.4652	0.86174
C	OGD/R+shRNA-NC-AAV	OGD/R+shRNA-TNFAIP3-AAV	OGD/R+shRNA-TNFAIP3+OE-Anxa2	OGD/R+shRNA-TNFAIP3+OE-Anxa2
	0.819522	0.513895	0.778394	1.83335
	1.16941	0.624798	0.642453	1.80466
	1.01107	0.574704	0.600154	1.84906
D	OGD/R+shRNA-NC-AAV	OGD/R+shRNA-TNFAIP3-AAV	OGD/R+shRNA-TNFAIP3+OE-Anxa2	OGD/R+shRNA-TNFAIP3+OE-Anxa2
	1.09044	0.500481	0.640211	1.77471
	0.941415	0.538663	0.479295	1.46115
	0.968142	0.246257	0.341093	1.52977
F	OGD/R+shRNA-NC-AAV	OGD/R+shRNA-TNFAIP3-AAV	OGD/R+shRNA-TNFAIP3+OE-Anxa2	OGD/R+shRNA-TNFAIP3+OE-Anxa2
	43.22	55.27	57.06	27.78
	42.24	60.21	60.46	30
	37.93	64.48	64.14	28.18
H	OGD/R+shRNA-NC-AAV	OGD/R+shRNA-TNFAIP3-AAV	OGD/R+shRNA-TNFAIP3+OE-Anxa2	OGD/R+shRNA-TNFAIP3+OE-Anxa2
	19.8	6.97	9.33	13.05
	25.28	9.48	8.95	11.77
	18.35	8.12	6.53	13.35

## Sheet: Figure 6
B	OGD/R+shRNA-NC-AAV	OGD/R+shRNA-TNFAIP3-AAV	OGD/R+shRNA-TNFAIP3+OE-Anxa2	OGD/R+shRNA-TNFAIP3+OE-Anxa2
	131.982	186.21	181.541	125.197
	132.583	188.118	182.654	107.589
	124.185	169.725	163.706	129.769
D	OGD/R+shRNA-NC-AAV	OGD/R+shRNA-TNFAIP3-AAV	OGD/R+shRNA-TNFAIP3+OE-Anxa2	OGD/R+shRNA-TNFAIP3+OE-Anxa2
	67.584	33.77	32.744	79.614
	69.265	35.466	36.922	81.655
	69.848	39.308	37.129	82.084

## Sheet: Figure 7
A	OGD/R+shRNA-RACK1 NC	OGD/R+shRNA-RACK1	OGD/R+shRNA-RACK1+PDTC
	0.896187	1.95488	1.46567
	1.04421	1.74548	1.50798
	1.0596	1.69999	1.31624
B	OGD/R+shRNA-RACK1 NC	OGD/R+shRNA-RACK1	OGD/R+shRNA--RACK1+PDTC
	1.04495	1.45953	0.853101
	1.12047	1.44575	0.985924
	0.83458	1.30687	1.05618
C	OGD/R+shRNA-RACK1 NC	OGD/R+shRNA-RACK1	OGD/R+shRNA-RACK1+PDTC
	0.956131	0.664541	1.38156
	1.07471	0.578911	1.27326
	0.969159	0.362127	1.3394
D	OGD/R+shRNA-RACK1 NC	OGD/R+shRNA-RACK1	OGD/R+shRNA-RACK1+PDTC
	0.978732	0.426911	1.70258
	1.10376	0.681902	1.44911
	0.917511	0.575573	1.54761
F	OGD/R+shRNA-RACK1 NC	OGD/R+shRNA-RACK1	OGD/R+shRNA-RACK1+PDTC
	19.98	47.8	36.9
	17.92	51.94	41.51
	23.42	56.34	44.12
H	OGD/R+shRNA-RACK1 NC	OGD/R+shRNA-RACK1	OGD/R+shRNA-RACK1+PDTC
	18.26	12.64	34.32
	16.63	9.7	26.7
	18.17	9.25	32.75
